# Supplementary material for: Prevalence of Cryptosporidium Infections in Thailand and Its Association with HIV and Diarrhea: A Systematic Review and Meta-Analysis
Source: Med Sci (Basel). 2025 Aug 26;13(3):156. doi: 10.3390/medsci13030156 (PMC12452679; doi:10.3390/medsci13030156)
Supplement: Supplementary file 1 [file medsci-13-00156-s001.zip]

Archive with 6 entries (6 files):
- Table S1. Search terms.pdf
- Table S2. Details of studies_final.xlsx
- Table S3. Quality of included studies.xls
- Table S4. Meta-regression and subgroup analysis.pdf
- Table S5. Meta-regression and subgroup analysis.pdf
- Table S6. Influential analysis.pdf
