# Supplementary material for: Prevalence of Cryptosporidium Infections in Thailand and Its Association with HIV and Diarrhea: A Systematic Review and Meta-Analysis
Source: Med Sci (Basel). 2025 Aug 26;13(3):156. doi: 10.3390/medsci13030156 (PMC12452679; doi:10.3390/medsci13030156)
Supplement: Supplementary file 1 [file medsci-13-00156-s001.zip › Table S2. Details of studies_final.xlsx]

## Sheet: Details of included studies
No.	Authors	Publication_year	Study_design	Study_location	Parts_of_Thailand	Year of conduction	Types of participants	Clinical signs/symptoms		Mean age in any groups (mean ± SD, median ± range)	Age range (years)	Male (%)	Number of participants	Number of Cryptosporidium infections	Method for Cryptosporidium detection	Cryptosporidium species	Gene for detection
1	Anekthananon et al., 2004	2004	Retrospective cross-sectional study	Bangkok	Central Thailand	2002	AIDS/HIV patients (300)	Not specified	Not specified	36.8±9.91	14-74	60.1	300	16	Not specified	Not specified	Not assessed
2	Arthur et al., 1992	1992	Case-control study	Thai-Cambodian border	Not specified	1989	Cambodian children with acute diarrhea (408)	Symptomatic	Not specified	Not specified	< 5 years	Not specified	408 (at baseline study)	27 (at baseline study)	Modified dimethylsulfoxide method	Not specified	Not assessed
3	Bodhidatta et al., 2010	2010	Case-control study	Kanchanaburi	Western Thailand	2001-2002	Pre-schoolers (472): Cases: Pre-schoolers who came to the hospital or one of the three nearby health centers with complaints of acute diarrhea; controls: Controls had no history of diarrhea for the 2 weeks before enrollment	Symptomatic and asymptomatic	Diarrhea and non-diarrhea	Median: Cases: 15 months; Controls: 14 months	3 months to 5 years	49.4	Diarrhea: 207; non-diarrhea: 277	Diarrhea: 4; non-diarrhea: 12	EIA kits (ProSpecT; Remel, Lenexa, KS )	Not specified	Not assessed
4	Chokephaibulkit et al., 2001	2001	Prospective observational study	Bangkok	Central Thailand	1997-1998	Children with and without HIV infection who were hospitalized with diarrhea: HIV infected children (82), HIV-uninfected children (80)	Symptomatic	Diarrhea	HIVinfected children (82): 15.6±16.1, HIV-uninfected children (80): 16.4±15.8 months		HIVinfected children (82): 64, HIV-uninfected children (80): 57	HIVinfected children (82), HIV-uninfected children (80)	HIVinfected children (82): 5, HIV-uninfected children (80): 1	Simple smear method, a formalin-ether concentration method, a modified acid-fast stain	Not specified	Not assessed
5	Inpankaew et al., 2007	2007	Cross-sectional study	Bangkok	Central Thailand	Not specified	Monks or nuns belonging to the monastery (58%), families from households surrounding the Temple grounds (42%)	Not specified	Not specified	32.7	< 10 years (18%), 10% 11-20 years (10%), 21-30 years (22.5%), 31-40 years (10.3%), 41-50 years (17.7%), above the age of 50 years (21.5%).	66	204	3 (1.5% in the article)	Zinc sulfate flotation and microscopy	Not specified	Not assessed
6	Janoff et al., 1990	1990	Cross-sectional study	Bangkok	Central Thailand	1987	Orphanage children (205)	Symptomatic and asymptomatic	Diarrhea and non-diarrhea	19.7±13.4 months	2-61 months	64.4	205	17	Immunofluorescent staining, ELISA	Not specified	Not assessed
7	Jantanavivat et al., 1991	1991	Cross-sectional study	Bangkok	Central Thailand	1984-1987	Specimen submitted for parasite examination in Children Hospital	Symptomatic and asymptomatic	Diarrhea and non-diarrhea	Not specified	Less than 3 months to more than 24 months	56.41	3173	51 (All were with diarhea)	Rapid dimethylsulfoxide modified acid fast stain	Not specified	Not assessed
8	Jirapinyo et al., 1993	1993	Prospective observational study	Bangkok	Central Thailand	1990-1991	Children with acute diarhoea (200), Children with prolonged diarhea (56), Children without diarhea but with respiratory tract infections (131)	Symptomatic and asymptomatic	Diarrhea and non-diarrhea	Not specified	2 months to 3 years	Not specified	Children with acute diarhoea (200), Children with prolonged diarhea (56), Children without diarhea but with respiratory tract infections (131)	Children with acute diarhoea (1), Children with prolonged diarhea (4), Children without diarhea but with respiratory tract infections (0)	Modified Ziehl-Neelsen method	Not specified	Not assessed
9	Jongwutiwes et al., 1990	1990	Cross-sectional study	Nonthaburi	Central Thailand	1986-1987	Children with liquid or watery stool (303), children without gastrointestinal symtoms (513)	Symptomatic and asymptomatic	Diarrhea and non-diarrhea	Not specified	5 months to 18 years	Not specified	Children with liquid or watery stool (303), children without gastrointestinal symtoms (513)	Children with liquid or watery stool (22), children without gastrointestinal symtoms (0)	Ether sedimentation, modified Kinyoun acid fast staining	Not specified	Not assessed
10	Leelayoova et al., 2001	2001	Prospective observational study	Bangkok	Central Thailand	1999-2000	Hospitalized HIV-positive children with diarrhea (83), without diarrhea (58)	Symptomatic and asymptomatic	Diarrhea and non-diarrhea	Not specified	1 month to 9 years	51.06	Hospitalized HIV-positive children with diarrhea (83), without diarrhea (58)	Hospitalized HIV-positive children with diarrhea (8), without diarrhea (2)	Formalin-ethyl acetate concentration technique, modified acid fast	Not specified	Not assessed
11	Manatsathit et al., 1996	1996	Prospective observational study	Nonthaburi	Central Thailand	1994	AIDS patients with chronic diarrhea (45)	Symptomatic	Diarrhea	35 years	24-65 years	93.3	45	9	Modified AFB stain	Not specified	Not assessed
12	Moolasart et al., 1995	1995	Retrospective cross-sectional study	Nonthaburi	Central Thailand	1988-1993	AIDS patients with acute and chronic diarrhea (250): Children (21), adults (229)	Symptomatic	Diarrhea	Not specified	0-50 years	Not specified	Children (21), adults (229)	Children (4), adults (18)	Fresh smear examination, modified Ziehl-Neelsen method	Not specified	Not assessed
13	Mungthin et al., 2003	2003	Prospective observational study	Bangkok	Central Thailand	1999-2001	HIV-positive and HIV-negative orphans	Symptomatic and asymptomatic	Diarrhea and non-diarrhea	Children (not specified age)	Not specified	Not specified	October 1999 (268), April 2000 (266), October 2000 (317), April 2001 (321); April 2001; diarrhea (31), non-diarrhea (290)	October 1999 (21), April 2000 (32), October 2000 (29), April 2001 (15); April 2001; diarrhea (2), non-diarrhea (13)	Simple smear preparation with saline and Lugol's iodine solution, modified acid-fast stain	Not specified	Not assessed
14	Nordlander et al., 1990	1990	Cross-sectional study	Thai-Kampuchean border	Not specified	Not specified	Khmer children less than 2 years of age with diarrhea (85 stools collected from 50 children with diarrhea)	Symptomatic	Diarrhea	Children (not specified age)	≤ 2 years	Not specified	Khmer children less than 2 years of age with diarrhea (85 stools collected from 50 children with diarrhea)	6	Microscopic stool examination	Not specified	Not assessed
15	Nuchjangreed et al., 2008	2008	Cross-sectional study	Lop Buri	Central Thailand	2007	HIV patients (46)	Symptomatic and asymptomatic	Diarrhea and non-diarrhea	Not specified	24-62 years	Not specified	46	Microscopy (13), PCR (2)	Sheather’ssucrose flotation technique, discontinuous sucrose gradient concentration, acid fast stain, nested PCR, Sequencing	C. parvum (2)	18S SSUrRNA
16	Nuchprayoon et al., 2002	2002	Cross-sectional study	Bangkok	Central Thailand	1997	Individuals examined for parasite infection at hospital (6231)	Not specified	Not specified	40.15 ± 18.9 years	18 days to 104 years	47.1	6231	6	Simple direct smear, formalin-ether concentration, modified cold Kinyoun acid-fast stain	Not specified	Not assessed
17	Pinlaor et al., 2005	2005	Cross-sectional study	Khon Kean	Northeastern Thailand	1998-2000	HIV-seropositive patients (25 diarrheal and 53 non-diarrheal patients): 78, HIV-seronegative patients (28 diarrheal and 50 non-diarrheal patients): 78	Symptomatic and asymptomatic	Diarrhea and non-diarrhea	Not specified	Not specified	Not specified	HIV-seropositive patients (78): diarrheal (25), non-diarrheal patients (53): HIV-seronegative patients (78): diarrheal (28), non-diarrheal patients (50)	HIV-seropositive patients (9): diarrheal (7), non-diarrheal patients (2): HIV-seronegative patients (1): diarrheal (0), non-diarrheal patients (1)	Formalin-ether concentration techniques, modified Ziehl-Neelsen stain, direct fluorescence techniques using a kit	Not specified	Not assessed
18	Prasertbun et al., 2019	2019	Cross-sectional study	Chiang rai, Nan, Tak, Ratchaburi, Loei, Chumphon, Sa kaeo	Northeastern, Southern, eastern Thailand	2015-2017	Villagers and school children in rural areas (697): healthy villagers (235), healthy school children (462)	Asymptomatic	Non-diarrhea	Not specified	3 to ≤15 and > 15 years	45.6	697	1	PCR, Sequencing	C. parvum	18S SSUrRNA
19	Punpoowong et al., 1998	1998	Cross-sectional study	Bangkok	Central Thailand	1994-1995	HIV-infected patients with diarhea (22)	Symptomatic	Diarrhea	Not specified	Not specified	Not specified	22	2	Modified acid fast stain	Not specified	Not assessed
20	Saksirisampant et al., 2002	2002	Cross-sectional study	Nonthaburi	Central Thailand	2001	HIV-infected patients with acute diarhea (156)	Symptomatic	Diarrhea	Not specified	1 months to 65 years	69.8	156	20	Modified Ziehl-Neelsen carbonfuchsin staning	Not specified	Not assessed
21	Saksirisampant et al., 2009	2009	Cross-sectional study	Lopburi	Central Thailand	2005	HIV/AIDS patients (90)	Symptomatic and asymptomatic	Diarrhea and non-diarrhea	39.5± 8.6	20–66 years	81.1	90	Microscopy (21), PCR (31)	Formalin–ether concentration, modified Ziehl–Neelson carbol–fuchsin, nested PCR, Sequencing	C. hominis (27), C. meleagridis (4)	18S SSUrRNA
22	Sannella et al., 2019	2019	Retrospective cross-sectional study	Bangkok, Nonthaburi	Central Thailand	1999-2004	HIV-infected patients (155)	Symptomatic and asymptomatic	Diarrhea and non-diarrhea	34.5	20–65 years	58.06	155	104	Formol-ether concentration, Ziehl-Neelsen staining, nested PCR, sequencing	C. hominis (42), C. meleagridis (20), C. canis (12), C. felis (7), C. suis (6), C. parvum (5)	18S SSUrRNA
23	Srisuphanunt et al., 2011	2011	Cross-sectional study	Bangkok	Central Thailand	Not specified	HIV/ AIDS patients (152)	Not specified	Not specified	Not specified	Not specified	Not specified	152	Acid fast stain (28), PCR (33)	Sheather’s sucrose flotation technique, discontinuous sucrose gradient concentration, modified acid fast stain, immunofluorescence antibody (IFA), PCR, Sequencing	16 positive samples were C. hominis, 12 samples with C. parvum infection, 3 samples C. meleagridis, 1 sample with C. felis and 1 sample with an infection of C. canis.	18S SSUrRNA
24	Srisuphanunt et al., 2008	2008	Cross-sectional study	Bangkok, Nonthaburi	Central Thailand	Not specified	HIV/AIDS adult patients with diarrhea (143)	Symptomatic	Diarrhea	Not specified	15 to > 55 years	65	143	23	Formol ethyl-acetate concentration, modified Ziehl–Neelsen staining	Not specified	Not assessed
25	Supcharassaeng et al., 2011	2011	Retrospective cross-sectional study	Bangkok	Central Thailand	2009-2010	Adult patients with acute diarrhea (390)	Symptomatic	Diarrhea	Not specified	> 15 years	65.4	390	2	Stool examination, culture	Not specified	Not assessed
26	Sutthikornchai et al., 2021	2021	Cross-sectional study	Ratchaburi	Western Thailand	2018-2019	Primary school children (254)	Not specified	Not specified	Tako Lang (TL): 8 years and 4 months, Huay Pak (HP): 8 years and 7 months	Tako Lang (TL): 6-11 years, Huay Pak (HP): 5-12 years	53.5	254	1	PCR, Sequencing	C. felis	18S SSUrRNA
27	Suwancharoen et al., 2018	2018	Cross-sectional study	Phayao	Northern Thailand	2014-2015	Patients with HIV (458): Diarrhea (40), No diarrhea (418)	Symptomatic and asymptomatic	Diarrhea and non-diarrhea	43 ± 8.2 years	20-70 years	45.9	458	51	Direct fecal smear, formalin ethyl-acetate concentration, modified Ziehl-Neelsen staining	Not specified	Not assessed
28	Thamlikitkul et al., 1987	1987	Retrospective cross-sectional study	Bangkok	Central Thailand	1986	Fecal specimens from patients who attended Siriraj Hospital (1500): Specimens were from the Out-patients Department (OPD) sent to Medical Technology Laboratory for parasitological examination (1000), specimens were from in-patients with clinical diagnosis of diarrhoea, submitted to Microbiology Laboratory for bacterial culture (500)	Symptomatic and asymptomatic	Diarrhea and non-diarrhea	Not specified	Not specified	Not specified	1500; Out-patients with diarrhoea (182), In-patients with diarrhoea (475)	Out-patients (2), In-patients (6); Out-patients with diarrhoea (2), In-patients with diarrhoea (6)	Modified Ziehl-Neelsen method	Not specified	Not assessed
29	Uga et al., 1998	1998	Prospective cross-sectional study	Songkhla	Southern Thailand	1995-1996	HIV seropositive patients (61), HIV seronegative patients (61)	Symptomatic and asymptomatic	Diarrhea and non-diarrhea	31	< 1 to 67 years	HIV seropositive patients (61): 84, HIV seronegative patients (61): 84	HIV seropositive patients (61), HIV seronegative patients (61)	HIV seropositive patients (6), HIV seronegative patients (1)	Sucrose centrifugal floatation technique	Not specified	Not assessed
30	Viriyavejakul et al., 2009	2009	Cross-sectional study	Bangkok	Central Thailand	Not specified	Patients infected with human immunodeficiency virus (64)	Symptomatic and asymptomatic	Diarrhea and non-diarrhea	Not specified	Not specified	76.6	64	13	Modified acid-fast bacilli stain, modified Kinyoun’s stain	Not specified	Not assessed
31	Wanachiwanawin et al., 2002	2002	Cross-sectional study	Bangkok	Central Thailand	1996-2000	HIV-infected and -uninfected (free of HIV) children who were hospitalized with diarrhea: HIV-infected children (95), uninfected children (87)	Symptomatic	Diarrhea	HIV-infected children (95): 15.9 ± 16.0 months, uninfected children (87): 16.3 ± 15.0 months		HIV-infected children (95): 63.2, uninfected children (87): 56.3	HIV-infected children (95), uninfected children (87)	HIV-infected children (3), uninfected children (3)	Simple smear, formalin-ether concentration, modified acid-fast stain	Not specified	Not assessed
32	Wanachiwanawin et al., 1998	1998	Cross-sectional study	Nonthaburi, Bangkok	Central Thailand	1994-1997	AIDS patients with chroni diarrhea (91)	Symptomatic	Diarrhea	Cryptosporidiosis (23): 35.4	Cryptosporidiosis (23): 24-54	Cryptosporidiosis (23): 82.6	91	23 (22 by modified acid－fast, 1 by histopathology)	Simple smear, formalin－ether concentration，iodine stain, iron－hematoxylin stain, modified trichrome staining, upper endoscopy and/or colonoscopy with biopsy	Not specified	Not assessed
33	Wanke et al., 1999	1999	Case-control study	Bangkok	Central Thailand	Not specified	Patients infected with HIV with diarrhea (24), patients infected with HIV without diarrhea (19)	Symptomatic and asymptomatic	Diarrhea and non-diarrhea	Patients infected with HIV with diarrhea (24): 34.2±7.34, patients infected with HIV without diarrhea (19): 37.3±9.6	Not specified	Patients infected with HIV with diarrhea (24): 83, patients infected with HIV without diarrhea (19): 89	Patients infected with HIV with diarrhea (24), patients infected with HIV without diarrhea (19)	Patients infected with HIV with diarrhea (2), patients infected with HIV without diarrhea (1)	Modified acid-fast	Not specified	Not assessed
34	Waywa et al., 2006	2006	Cross-sectional study	Bangkok	Central Thailand	2000-2005	HIV infected patients (817), and 3,389 from non-HIV infected patients (3389)	Not specified	Not specified	Not specified	Not specified	34.9	HIV infected patients (817), and 3,389 from non-HIV infected patients (3389)	HIV infected patients (169), and 3,389 from non-HIV infected patients (0)	Simple wet-preparation, formal-ether concentration, modified Ziehl-Neelson	Not specified	Not assessed
35	Waywa et al., 2001	2001	Cross-sectional study	Nonthaburi, Bangkok	Central Thailand	1999-2000	AIDS patients with diarrhea, HIV infected patients without diarrhea	Symptomatic and asymptomatic	Diarrhea and non-diarrhea	32 years	16-64 years	Not specified	288	55	Formalin ether concentrates, modified ZiehlNeelsen staining, direct immunofluorescence detection kit (Meridian Diagnostics, Inc, Cincinnati, Ohio)	Not specified	Not assessed
36	Webster et al., 2022	2022	Cross-sectional study	Thailand-Burma borde	Western Thailand	2012-2013	U.S.-bound refugees	Not specified	Not specified	Not specified	< 2 to > 65 years	52	1835	2	qPCR	Not specified	Not assessed
37	Wiwanitkit et al., 2001	2001	Cross-sectional study	Bangkok	Central Thailand	2000	HIV-infected patients (60)	Symptomatic and asymptomatic	Diarrhea and non-diarrhea	Not specified	Not specified	Not specified	60	2	Simple and concentration technique, iodine and modified Trichrome's stain	Not specified	Not assessed
38	Wongstitwilairoong et al., 2007	2007	Cross-sectional study	Kanchanaburi	Western Thailand	2001-2002	Pre-school children (472): diarrhea (236), asymptomatic (236)	Symptomatic and asymptomatic	Diarrhea and non-diarrhea	Not specified	3 months to 5 years	49.36: diarrhea (236): 18.55, asymptomatic (236): 25.69	Diarrhea (236), asymptomatic (236)	16: diarrhea (4), asymptomatic (12)	Direct wet smear, modified acid fast stain, formalin-ethylacetate sedimentation concentration technique, ProSpecT Microplate assays (Alexon-Trend, Lenexa, KS)	Not specified	Not assessed
