# Supplementary material for: Prevalence of Cryptosporidium Infections in Thailand and Its Association with HIV and Diarrhea: A Systematic Review and Meta-Analysis
Source: Med Sci (Basel). 2025 Aug 26;13(3):156. doi: 10.3390/medsci13030156 (PMC12452679; doi:10.3390/medsci13030156)
Supplement: Supplementary file 1 [file medsci-13-00156-s001.zip › Table S3. Quality of included studies.xls]

## Sheet: All studies
Table S3. Methodological quality of the include studies
JBI critical appraisal checklist for analytical cross sectional studies
No.	Study	1. Were the criteria for inclusion in the sample clearly defined?	2. Were the study subjects and the setting described in detail?	3. Was the exposure measured in a valid and reliable way?	4. Were objective, standard criteria used for measurement of the condition?	5. Were confounding factors identified?	6. Were strategies to deal with confounding factors stated?	7. Were the outcomes measured in a valid and reliable way?	8. Was appropriate statistical analysis used?	% Yes	Risk*
1	Anekthananon et al., 2004	Yes	Yes	Unclear	Unclear	Unclear	No	Unclear	Yes	37.5	High
4	Chokephaibulkit et al., 2001	Yes	Yes	Yes	Yes	No	No	Yes	Yes	75	Low
5	Inpankaew et al., 2007	Yes	Yes	Yes	Yes	Yes	Yes	Yes	Yes	100	Low
6	Janoff et al., 1990	Yes	Yes	Yes	Yes	Unclear	No	Yes	Yes	75	Low
7	Jantanavivat et al., 1991	Yes	No	Yes	Yes	No	No	Yes	Yes	62.5	Moderate
8	Jirapinyo et al., 1993	Yes	Yes	Yes	Yes	Unclear	No	Yes	Yes	75	Low
9	Jongwutiwes et al., 1990	Yes	Yes	Yes	Yes	Unclear	No	Yes	Yes	75	Low
10	Leelayoova et al., 2001	Yes	Yes	Yes	Yes	Unclear	No	Yes	Yes	75	Low
11	Manatsathit et al., 1996	Yes	Yes	Yes	Yes	Unclear	No	Yes	Yes	75	Low
12	Moolasart et al., 1995	Yes	Yes	Yes	Yes	Unclear	No	Yes	Yes	75	Low
13	Mungthin et al., 2003	Yes	Yes	Yes	Yes	Unclear	No	Yes	Yes	75	Low
14	Nordlander et al., 1990	Yes	Yes	Unclear	Unclear	Unclear	No	Unclear	Yes	37.5	High
15	Nuchjangreed et al., 2008	Yes	Yes	Yes	Yes	Unclear	No	Yes	Yes	75	Low
16	Nuchprayoon et al., 2002	Yes	Yes	Yes	Yes	Unclear	No	Yes	Yes	75	Low
17	Pinlaor et al., 2005	Yes	Yes	Yes	Yes	Unclear	No	Yes	Yes	75	Low
18	Prasertbun et al., 2019	Yes	Yes	Yes	Yes	Unclear	No	Yes	Yes	75	Low
19	Punpoowong et al., 1998	Yes	Yes	Yes	Yes	Unclear	No	Yes	Yes	75	Low
20	Saksirisampant et al., 2002	Yes	Yes	Yes	Yes	Unclear	No	Yes	Yes	75	Low
21	Saksirisampant et al., 2009	Yes	Yes	Yes	Yes	Yes	Yes	Yes	Yes	100	Low
22	Sannella et al., 2019	Yes	Yes	Yes	Yes	Unclear	No	Yes	Yes	75	Low
23	Srisuphanunt et al., 2011	Yes	Yes	Yes	Yes	Unclear	No	Yes	Yes	75	Low
24	Srisuphanunt et al., 2008	Yes	Yes	Yes	Yes	Yes	No	Yes	Yes	87.5	Low
25	Supcharassaeng et al., 2011	Yes	Yes	Yes	Yes	Unclear	No	Yes	Yes	75	Low
26	Sutthikornchai et al., 2021	Yes	Yes	Yes	Yes	Unclear	No	Yes	Yes	75	Low
27	Suwancharoen et al., 2018	Yes	Yes	Yes	Yes	Unclear	No	Yes	Yes	75	Low
28	Thamlikitkul et al., 1987	Yes	Yes	Yes	Yes	Unclear	No	Yes	Yes	75	Low
29	Uga et al., 1998	Yes	Yes	Unclear	Unclear	Unclear	No	Unclear	Yes	37.5	High
30	Viriyavejakul et al., 2009	Yes	Yes	Yes	Yes	Unclear	No	Yes	Yes	75	Low
31	Wanachiwanawin et al., 2002	Yes	Yes	Yes	Yes	Unclear	No	Yes	Yes	75	Low
32	Wanachiwanawin et al., 1998	Yes	Yes	Yes	Yes	Unclear	No	Yes	Yes	75	Low
34	Waywa et al., 2006	Yes	Yes	Yes	Yes	Unclear	No	Yes	Yes	75	Low
35	Waywa et al., 2001	Yes	Yes	Yes	Yes	Unclear	No	Yes	Yes	75	Low
36	Webster et al., 2022	Yes	Yes	Yes	Yes	Yes	Yes	Yes	Yes	100	Low
37	Wiwanitkit et al., 2001	Yes	Yes	Unclear	Unclear	Unclear	No	Unclear	Yes	37.5	High
38	Wongstitwilairoong et al., 2007	Yes	Yes	Yes	Yes	Unclear	No	Yes	Yes	75	Low
JBI critical appraisal checklist for case control studies
	Study	1. Were the groups comparable other than the presence of disease in cases or the absence of disease in controls?	2. Were cases and controls matched appropriately?	3. Were the same criteria used for identification of cases and controls?	4. Was exposure measured in a standard, valid and reliable way?	5. Was exposure measured in the same way for cases and controls?	6. Were confounding factors identified?	7. Were strategies to deal with confounding factors stated?	8. Were outcomes assessed in a standard, valid and reliable way for cases and controls?	9. Was the exposure period of interest long enough to be meaningful?	10. Was appropriate statistical analysis used?	% Yes	Risk*
2	Arthur et al., 1992	Yes	Yes	Yes	Yes	Yes	Yes	Yes	Yes	Yes	Yes	100	Low
3	Bodhidatta et al., 2010	Yes	Yes	Yes	Yes	Yes	Unclear	No	Yes	Yes	Yes	80	Low
33	Wanke et al., 1999	Yes	Yes	Yes	Yes	Yes	Unclear	No	Yes	Yes	Yes	80	Low
* High risk of bias = score up to 49% of “yes” scores; Moderate risk of bias = score from 50 to 69% of “yes” scores; Low risk of bias = score more than 70% of “yes” scores.
